# Supplementary material for: Autoregulation of RPL7B by inhibition of a structural splicing enhancer
Source: Nucleic Acids Res. 2025 Jul 31;53(14):gkaf739. doi: 10.1093/nar/gkaf739 (PMC12311795; doi:10.1093/nar/gkaf739)
Supplement: gkaf739_Supplemental_Files [file gkaf739_supplemental_files.zip]

Archive with 2 entries (2 files):
- supplemental figures and table.pdf
- Supplemental Table S2 - GFP Assays and Sequences for all Intron Variants.xlsx
